# Supplementary material for: Pigeons (Columba livia) as Trainable Observers of Pathology and Radiology Breast Cancer Images
Source: PLoS One. 2015 Nov 18;10(11):e0141357. doi: 10.1371/journal.pone.0141357 (PMC4651348; doi:10.1371/journal.pone.0141357)
Supplement: S3 File — (ZIP) [file pone.0141357.s003.zip]

Archive with 7 entries (7 files):
- S3 File - Experimental data/exp1a.csv
- S3 File - Experimental data/exp1b.csv
- S3 File - Experimental data/exp1b-roc.csv
- S3 File - Experimental data/exp1c.csv
- S3 File - Experimental data/exp2.csv
- S3 File - Experimental data/exp3.csv
- S3 File - Experimental data/readme.docx
