# Supplementary material for: Pigeons (Columba livia) as Trainable Observers of Pathology and Radiology Breast Cancer Images
Source: PLoS One. 2015 Nov 18;10(11):e0141357. doi: 10.1371/journal.pone.0141357 (PMC4651348; doi:10.1371/journal.pone.0141357)
Supplement: S3 File — (ZIP) [file pone.0141357.s003.zip › S3 File - Experimental data/exp1a.csv]

ID	TRAIN_4X_1	TRAIN_4X_2	TRAIN_4X_3	TRAIN_4X_4	TRAIN_4X_5	TRAIN_4X_6	TRAIN_4X_7	TRAIN_4X_8	TRAIN_4X_9	TRAIN_4X_10	TRAIN_4X_11	TRAIN_4X_12	TRAIN_4X_13	TRAIN_4X_14	TRAIN_4X_15	TRAIN2_R0_1	TRAIN2_R0_2	TRAIN2_R0_3	TRAIN2_R0_4	TRAIN2_R0_5	TRAIN2_RALL_1	TRAIN2_RALL_2	TRAIN2_RALL_3	TRAIN2_RALL_4	TRAIN2_RALL_5	MEAN_TRAIN2_R0	MEAN_TRAIN2_RALL	GENTEST1_OLD_1	GENTEST1_OLD_2	GENTEST1_OLD_3	GENTEST1_OLD_4	GENTEST1_OLD_5	GENTEST1_NEW_1	GENTEST1_NEW_2	GENTEST1_NEW_3	GENTEST1_NEW_4	GENTEST1_NEW_5	MEAN_GENTEST1_OLD	MEAN_GENTEST1_NEW	GENTEST2_OLD_1	GENTEST2_OLD_2	GENTEST2_OLD_3	GENTEST2_OLD_4	GENTEST2_OLD_5	GENTEST2_10X_1	GENTEST2_10X_2	GENTEST2_10X_3	GENTEST2_10X_4	GENTEST2_10X_5
27W	47.552	55.55	60.83	68.05	70.833	73.6105	70.833	75.694	77.77	77.083	80.555	79.166	84.0275	77.7775	71.5275	83.33	91.66	87.5	79.16	75	82.5	85.83	83.33	80	85.83	83.33	83.498	86.8	86.11	87.5	86.11	80.55	83.33	79.16	91.66	79.16	70.83	85.414	80.828	93.05	89.58	89.58	94.44	90.97	62.5	62.5	62.5	66.66	62.5
31B	42.361	60.4165	52.083	68.055	70.833	84.722	81.2495	84.027	88.8885	84.7215	88.194	82.6385	90.9715	90.9715	92.3605	95.83	91.66	91.66	91.66	95.83	73.33	81.66	85	84.16	90.83	93.328	82.996	91.66	88.88	90.27	84.02	83.33	87.5	83.33	79.16	95.83	62.5	87.632	81.664	94.44	97.22	95.13	96.52	95.83	83.33	79.16	62.5	79.16	66.66
38B	55.55	63.194	69.444	72.91	68.05	76.38	81.2495	76.8	79.8605	77.77	79.16	87.4995	89.583	84.02	91.66	79.16	91.66	83.33	91.66	87.5	68.33	86.66	78.33	78.33	83.33	86.662	78.996	81.25	81.25	81.94	75.69	82.63	87.5	79.16	79.16	79.16	66.66	80.552	78.328	88.88	86.8	81.25	85.41	87.5	70.83	83.33	87.5	70.83	83.33
39Y	53.84	52.08	60.41	65.27	77.08	75	75.69	84.02	89.58	88.88	87.5	83.33	79.16	88.88	90.27	87.5	83.33	79.16	91.66	100	85	80	83.33	90	86.66	88.33	84.998	86.8	84.72	90.97	84.02	88.19	83.33	91.66	87.5	87.5	79.16	86.94	85.83	91.66	93.05	93.05	87.5	84.02	79.16	75	91.66	83.33	79.16
[truncated: 85 more columns]
