# Supplementary material for: Pigeons (Columba livia) as Trainable Observers of Pathology and Radiology Breast Cancer Images
Source: PLoS One. 2015 Nov 18;10(11):e0141357. doi: 10.1371/journal.pone.0141357 (PMC4651348; doi:10.1371/journal.pone.0141357)
Supplement: S3 File — (ZIP) [file pone.0141357.s003.zip › S3 File - Experimental data/exp1b.csv]

ID	TRAIN_1	TRAIN_2	TRAIN_3	TRAIN_4	TRAIN_5	TRAIN_6	TRAIN_7	TRAIN_8	TRAIN_9	TRAIN_10	TRAIN_11	TRAIN_12	TRAIN_13	TRAIN_14	TRAIN_15	TRAIN_R0_1	TRAIN_R0_2	TRAIN_R0_3	TRAIN_R0_4	TRAIN_R0_5	TRAIN_RALL_1	TRAIN_RALL_2	TRAIN_RALL_3	TRAIN_RALL_4	TRAIN_RALL_5	MEAN_TRAIN_R0	MEAN_TRAIN_RALL	GEN_OLD_1	GEN_OLD_2	GEN_OLD_3	GEN_OLD_4	GEN_OLD_5	GEN_NEW_1	GEN_NEW_2	GEN_NEW_3	GEN_NEW_4	GEN_NEW_5	MEAN_GEN_OLD	MEAN_GEN_NEW	A_1	A_2	A_3	A_4	A_5	A_6	A_7	A_8	A_9	A_10
28Y	52.08	54.86	60.41	56.94	59.02	59.72	68.75	65.27	73.61	78.47	78.47	74.3	81.25	79.16	79.86	91.66	91.66	79.16	87.5	79.16	84.16	92.5	75.83	78.33	66.66	85.828	79.496	79.16	79.16	77.77	81.94	82.63	70.83	83.33	70.83	75	83.33	80.13	76.66	78.47	84.72	81.94	82.64	83.33	81.25	88.19	84.72	91.67	82.64
29B	49.3	55.55	46.52	63.88	67.36	74.3	75	75.69	82.63	89.58	89.58	90.27	90.27	86.11	94.44	91.66	91.66	91.66	83.33	95.83	83.33	84.16	92.5	87.5	93.33	90.828	88.164	95.83	93.75	95.83	92.36	92.36	62.5	66.66	58.33	66.66	66.66	94.03	64.16	97.22	97.22	97.92	93.75	94.44	95.14	96.53	95.14	95.83	97.92
45W	50	50	53.47	65.27	59.02	68.75	75	76.38	79.86	84.72	80.55	90.97	92.36	87.5	92.36	87.5	95.83	91.66	87.5	95.83	90.83	88.33	92.5	92.5	92.5	91.664	91.332	95.13	89.58	90.27	90.27	88.88	58.33	58.33	62.5	62.5	66.66	90.83	61.66	93.06	94.44	95.83	95.14	92.36	90.28	93.75	93.75	90.97	95.83
71R	55.55	56.25	54.16	54.86	62.5	56.94	61.11	68.75	71.52	72.91	80.55	79.16	78.47	83.33	81.94	83.33	75	91.66	100	100	78.33	90.83	84.16	89.16	90	89.998	86.496	93.75	92.36	92.36	86.11	90.97	87.5	75	66.66	70.83	83.33	91.11	76.66	93.06	95.83	95.14	94.44	95.14	95.83	93.75	99.31	100.00	97.92
[truncated: 30 more columns]
