# Supplementary material for: Pigeons (Columba livia) as Trainable Observers of Pathology and Radiology Breast Cancer Images
Source: PLoS One. 2015 Nov 18;10(11):e0141357. doi: 10.1371/journal.pone.0141357 (PMC4651348; doi:10.1371/journal.pone.0141357)
Supplement: S3 File — (ZIP) [file pone.0141357.s003.zip › S3 File - Experimental data/exp1b-roc.csv]

Source	Stimulus	Category	Judgement
28Y	9628	M	0
28Y	12460	B	0
28Y	13058	M	1
28Y	13059	M	0
28Y	13059	B	0
28Y	13186	B	0
28Y	13997	B	1
28Y	13997	B	1
28Y	65326	B	0
28Y	65326	B	0
28Y	65330	B	0
28Y	65340	B	0
28Y	65340	B	0
28Y	65342	B	0
28Y	65343	B	0
28Y	65343	B	0
28Y	65344	B	0
28Y	65346	B	0
28Y	65346	B	0
28Y	65347	B	0
28Y	65347	B	1
28Y	65351	B	0
28Y	65351	B	0
28Y	65352	B	0
28Y	65357	B	0
28Y	65357	B	1
28Y	65359	B	0
28Y	82725	M	1
28Y	82725	M	1
28Y	82742	M	0
28Y	82743	M	1
28Y	82749	M	1
28Y	82756	M	1
28Y	82762	M	1
28Y	82768	M	1
28Y	82768	M	1
28Y	82782	M	1
28Y	82783	M	1
28Y	82793	M	0
28Y	82793	M	1
28Y	82802	M	1
28Y	82802	M	1
28Y	82808	M	1
28Y	82808	M	0
28Y	82814	M	1
28Y	82814	M	1
28Y	82823	M	1
28Y	82824	M	1
29B	9628	M	1
29B	12460	B	0
29B	13058	M	1
29B	13059	M	1
29B	13059	B	1
29B	13186	B	0
29B	13997	B	1
29B	13997	B	0
29B	65326	B	1
29B	65326	B	0
29B	65330	B	0
29B	65340	B	0
29B	65340	B	0
29B	65342	B	0
29B	65343	B	0
29B	65343	B	0
29B	65344	B	1
29B	65346	B	0
29B	65346	B	0
29B	65347	B	0
29B	65347	B	0
29B	65351	B	0
29B	65351	B	0
29B	65352	B	0
29B	65357	B	0
29B	65357	B	0
29B	65359	B	0
29B	82725	M	1
29B	82725	M	1
29B	82742	M	1
29B	82743	M	1
29B	82749	M	1
29B	82756	M	0
29B	82762	M	1
29B	82768	M	0
29B	82768	M	1
29B	82782	M	1
29B	82783	M	0
29B	82793	M	1
29B	82793	M	1
29B	82802	M	1
29B	82802	M	1
29B	82808	M	1
29B	82808	M	1
29B	82814	M	1
29B	82814	M	1
29B	82823	M	1
29B	82824	M	1
45W	9628	M	1
45W	12460	B	1
45W	13058	M	1
45W	13059	M	1
45W	13059	B	1
45W	13186	B	0
45W	13997	B	0
45W	13997	B	0
45W	65326	B	0
45W	65326	B	0
45W	65330	B	0
45W	65340	B	0
45W	65340	B	0
45W	65342	B	0
45W	65343	B	0
45W	65343	B	0
45W	65344	B	0
45W	65346	B	1
45W	65346	B	0
45W	65347	B	0
45W	65347	B	0
45W	65351	B	0
45W	65351	B	1
45W	65352	B	0
45W	65357	B	1
45W	65357	B	0
45W	65359	B	1
45W	82725	M	0
45W	82725	M	0
45W	82742	M	1
45W	82743	M	0
45W	82749	M	1
45W	82756	M	1
45W	82762	M	1
45W	82768	M	0
45W	82768	M	0
45W	82782	M	0
45W	82783	M	0
45W	82793	M	1
45W	82793	M	1
45W	82802	M	1
45W	82802	M	1
45W	82808	M	1
45W	82808	M	1
45W	82814	M	1
45W	82814	M	1
45W	82823	M	1
45W	82824	M	1
71R	9628	M	1
71R	12460	B	1
71R	13058	M	1
71R	13059	M	1
71R	13059	B	0
71R	13186	B	0
71R	13997	B	0
71R	13997	B	0
71R	65326	B	0
71R	65326	B	0
71R	65330	B	0
71R	65340	B	1
71R	65340	B	1
71R	65342	B	1
71R	65343	B	1
71R	65343	B	0
71R	65344	B	0
71R	65346	B	0
71R	65346	B	0
71R	65347	B	0
71R	65347	B	0
71R	65351	B	0
71R	65351	B	0
71R	65352	B	1
71R	65357	B	0
71R	65357	B	0
71R	65359	B	0
71R	82725	M	1
71R	82725	M	1
71R	82742	M	1
71R	82743	M	1
71R	82749	M	0
71R	82756	M	1
71R	82762	M	1
71R	82768	M	1
71R	82768	M	1
71R	82782	M	0
71R	82783	M	1
71R	82793	M	1
71R	82793	M	1
71R	82802	M	0
71R	82802	M	1
71R	82808	M	1
71R	82808	M	0
71R	82814	M	1
71R	82814	M	1
71R	82823	M	1
71R	82824	M	1
Flock	9628	M	3
Flock	12460	B	2
Flock	13058	M	4
Flock	13059	M	3
Flock	13059	B	2
Flock	13186	B	0
Flock	13997	B	2
Flock	13997	B	1
Flock	65326	B	1
Flock	65326	B	0
Flock	65330	B	0
Flock	65340	B	1
Flock	65340	B	1
Flock	65342	B	1
Flock	65343	B	1
Flock	65343	B	0
Flock	65344	B	1
Flock	65346	B	1
Flock	65346	B	0
Flock	65347	B	0
Flock	65347	B	1
Flock	65351	B	0
Flock	65351	B	1
Flock	65352	B	1
Flock	65357	B	1
Flock	65357	B	1
Flock	65359	B	1
Flock	82725	M	3
Flock	82725	M	3
Flock	82742	M	3
Flock	82743	M	3
Flock	82749	M	3
Flock	82756	M	3
Flock	82762	M	4
Flock	82768	M	2
Flock	82768	M	3
Flock	82782	M	2
Flock	82783	M	2
Flock	82793	M	3
Flock	82793	M	4
Flock	82802	M	3
Flock	82802	M	4
Flock	82808	M	4
Flock	82808	M	2
Flock	82814	M	4
Flock	82814	M	4
Flock	82823	M	4
Flock	82824	M	4
State	9628	M	1
State	12460	B	0
State	13058	M	1
State	13059	M	1
State	13059	B	0
State	13186	B	0
State	13997	B	0
State	13997	B	0
State	65326	B	0
State	65326	B	0
State	65330	B	0
State	65340	B	0
State	65340	B	0
State	65342	B	0
State	65343	B	0
State	65343	B	0
State	65344	B	0
State	65346	B	0
State	65346	B	0
State	65347	B	0
State	65347	B	0
State	65351	B	0
State	65351	B	0
State	65352	B	0
State	65357	B	0
State	65357	B	0
State	65359	B	0
State	82725	M	1
State	82725	M	1
State	82742	M	1
State	82743	M	1
State	82749	M	1
State	82756	M	1
State	82762	M	1
State	82768	M	1
State	82768	M	1
State	82782	M	1
State	82783	M	1
State	82793	M	1
State	82793	M	1
State	82802	M	1
State	82802	M	1
State	82808	M	1
State	82808	M	1
State	82814	M	1
State	82814	M	1
State	82823	M	1
State	82824	M	1
