# Supplementary material for: Pigeons (Columba livia) as Trainable Observers of Pathology and Radiology Breast Cancer Images
Source: PLoS One. 2015 Nov 18;10(11):e0141357. doi: 10.1371/journal.pone.0141357 (PMC4651348; doi:10.1371/journal.pone.0141357)
Supplement: S3 File — (ZIP) [file pone.0141357.s003.zip › S3 File - Experimental data/exp1c.csv]

ID	TEST_NOCOMP_1	TEST_COMP30_1	TEST_COMP10_1	TEST_NOCOMP_2	TEST_COMP30_2	TEST_COMP10_2	TEST_NOCOMP_3	TEST_COMP30_3	TEST_COMP10_3	TEST_NOCOMP_4	TEST_COMP30_4	TEST_COMP10_4	TEST_NOCOMP_5	TEST_COMP30_5	TEST_COMP10_5	TEST_NOCOMP_6	TEST_COMP30_6	TEST_COMP10_6	TRAIN_NOCOMP_1	TRAIN_NOCOMP_2	TRAIN_NOCOMP_3	TRAIN_NOCOMP_4	TRAIN_NOCOMP_5	TRAIN_NOCOMP_6	TRAIN_NOCOMP_7	TRAIN_NOCOMP_8	TRAIN_NOCOMP_9	TRAIN_NOCOMP_10	TRAIN_NOCOMP_11	TRAIN_NOCOMP_12	TRAIN_NOCOMP_13	TRAIN_NOCOMP_14	TRAIN_NOCOMP_15	TRAIN_COMP30_1	TRAIN_COMP30_2	TRAIN_COMP30_3	TRAIN_COMP30_4	TRAIN_COMP30_5	TRAIN_COMP30_6	TRAIN_COMP30_7	TRAIN_COMP30_8	TRAIN_COMP30_9	TRAIN_COMP30_10	TRAIN_COMP30_11	TRAIN_COMP30_12	TRAIN_COMP30_13	TRAIN_COMP30_14	TRAIN_COMP30_15	TRAIN_COMP10_1
28Y	90.27775	87.50025	83.3335	89.75675	85.41675	81.25	91.83275	83.3335	83.33325	91.31925	89.58325	85.4165	91.146	81.24975	89.5825	92.18725	91.66675	81.25	91.66666667	91.66666667	83.33333333	93.75	91.66666667	89.58333333	95.83333333	87.5	97.91666667	95.83333333	97.91666667	91.6666667	100	91.6666667	91.6666667	95.83333333	89.58333333	95.83333333	87.5	91.66666667	85.41666667	89.58333333	85.41666667	91.66666667	93.75	95.83333333	89.5833333	97.9166667	95.8333333	85.4166667	89.58333333
29B	96.7015	52.08325	52.08325	96.35425	70.83325	58.33325	96.875	91.667	79.16675	98.264	87.5	70.833	96.35425	85.4165	79.1665	98.2765	79.1665	79.16675	95.83333333	97.91666667	95.83333333	100	93.75	93.75	95.83333333	97.91666667	100	97.91666667	97.91666667	97.9166667	93.75	85.4166667	97.9166667	89.58333333	97.91666667	95.83333333	91.66666667	91.66666667	93.75	95.83333333	95.83333333	91.66666667	87.5	93.75	75	93.75	89.5833333	93.75	95.83333333
45W	91.84025	81.25	85.41675	91.3195	81.25	60.41675	92.346	83.3335	75	92.83375	81.25	70.833	92.35975	79.1665	68.74975	92.187	75.00025	68.75025	91.66666667	93.75	91.66666667	93.75	100	93.75	91.66666667	89.58333333	91.66666667	91.66666667	100	89.5833333	89.5833333	95.8333333	93.75	81.25	93.75	83.33333333	93.75	91.66666667	91.66666667	93.75	85.41666667	89.58333333	91.66666667	95.83333333	89.5833333	87.5	95.8333333	91.6666667	79.16666667
71R	96.7015	70.8335	60.4165	98.0905	64.5835	60.41675	97.22225	81.24975	81.25	97.396	81.25	81.25	97.396	70.83325	62.49975	97.05325	70.83325	56.24975	100	93.75	100	97.91666667	93.75	97.91666667	93.75	97.91666667	97.91666667	97.91666667	100	97.9166667	100	100	100	89.58333333	100	95.83333333	93.75	91.66666667	95.83333333	95.83333333	100	95.83333333	93.75	91.66666667	97.9166667	93.75	91.6666667	93.75	83.33333333
[truncated: 14 more columns]
