# Supplementary material for: Pigeons (Columba livia) as Trainable Observers of Pathology and Radiology Breast Cancer Images
Source: PLoS One. 2015 Nov 18;10(11):e0141357. doi: 10.1371/journal.pone.0141357 (PMC4651348; doi:10.1371/journal.pone.0141357)
Supplement: S3 File — (ZIP) [file pone.0141357.s003.zip › S3 File - Experimental data/exp2.csv]

ID	TRAIN_1	TRAIN_2	TRAIN_3	TRAIN_4	TRAIN_5	TRAIN_6	TRAIN_7	TRAIN_8	TRAIN_9	TRAIN_10	TRAIN_11	TRAIN_12	TRAIN_13	TRAIN_14	TRAIN_15	TRAIN_16	TRAIN_17	TRAIN_18	TRAIN_19	TRAIN_20	TRAIN_21	TRAIN_22	TRAIN_23	TRAIN_24	TRAIN_25	TRAIN_R0_1	TRAIN_R0_2	TRAIN_R0_3	TRAIN_R0_4	TRAIN_R0_5	TRAIN_R0_6	TRAIN_R0_7	TRAIN_R0_8	TRAIN_R0_9	TRAIN_R0_10	TRAIN_R0_11	TRAIN_R0_12	TRAIN_R0_13	TRAIN_R0_14	TRAIN_R0_15	TRAIN_RALL_1	TRAIN_RALL_2	TRAIN_RALL_3	TRAIN_RALL_4	TRAIN_RALL_5	TRAIN_RALL_6	TRAIN_RALL_7	TRAIN_RALL_8	TRAIN_RALL_9
11Y	49.16	49.16	53.33	50.83	62.5	68.33	63.33	66.66	62.5	66.66	71.66	73.33	71.66	74.16	62.5	70	71.66	67.5	73.33	76.66	75	79.16	75	76.66	86.66	85	80	85	90	85	80	90	85	75	85	80	95	85	75	90	76	77	79	79	81	80	75	82	77
16W	45	55	52.5	67.5	74.16	76.66	72.5	75	84.16	81.66	80	86.66	90	83.33	84.16	85.83	85.83	80.83	80.83	81.66	87.5	87.5	83.33	88.33	92.5	85	95	75	90	100	90	90	90	85	85	90	90	90	90	100	81	84	84	90	85	86	80	88	84
33W	55.83	51.66	60	62.5	72.5	65	65.83	71.66	66.66	71.66	71.66	77.5	77.5	80	72.5	75.83	80	80	74.16	78.33	70	76.66	75	76.66	76.66	70	80	75	80	70	80	55	90	90	80	95	75	80	70	70	73	78	77	77	75	80	69	72	72
36R	47.5	55	57.5	61.66	68.33	74.16	75.83	88.33	88.33	88.33	87.5	88.33	89.16	89.16	89.16	86.66	90	85.83	91.66	94.16	90.83	86.66	88.33	91.66	91.66	95	90	90	100	95	95	100	100	95	95	85	90	95	95	95	84	88	89	86	87	82	88	89	88
[truncated: 20 more columns]
