# Supplementary material for: Pigeons (Columba livia) as Trainable Observers of Pathology and Radiology Breast Cancer Images
Source: PLoS One. 2015 Nov 18;10(11):e0141357. doi: 10.1371/journal.pone.0141357 (PMC4651348; doi:10.1371/journal.pone.0141357)
Supplement: S3 File — (ZIP) [file pone.0141357.s003.zip › S3 File - Experimental data/exp3.csv]

ID	TRAIN_1	TRAIN_2	TRAIN_3	TRAIN_4	TRAIN_5	TRAIN_6	TRAIN_7	TRAIN_8	TRAIN_9	TRAIN_10	TRAIN_11	TRAIN_12	TRAIN_13	TRAIN_14	TRAIN_15	TRAIN_16	TRAIN_17	TRAIN_18	TRAIN_19	TRAIN_20	TRAIN_21	TRAIN_22	TRAIN_23	TRAIN_24	TRAIN_25	TRAIN_26	TRAIN_27	TRAIN_28	TRAIN_29	TRAIN_30	TRAIN_31	TRAIN_32	TRAIN_33	TRAIN_34	TRAIN_35	TRAIN_36	TRAIN_37	TRAIN_38	TRAIN_39	TRAIN_40	TRAIN_41	TRAIN_42	TRAIN_43	TRAIN_44	TRAIN_45	TRAIN_46	TRAIN_47	TRAIN_48	TRAIN_49
13Y	60.83	55.83	64.16	55.83	51.66	70	71.66	64.16	68.33	69.16	73.33	65.83	62.5	72.5	73.33	69.16	72.5	62.5	65	75	75.83	72.5	75.83	73.33	75.83	75	78.33	70.83	71.66	74.16	74.16	77.5	76.66	76.66	73.33	66.66	71.66	76.66	68.33	75	69.16	74.16	71.66	78.33	78.33	79.16	77.5	75.83	86.66
60Y	55.83	56.66	50.83	60.83	52.5	56.66	59.16	61.66	68.33	70	65.83	70.83	75	69.16	69.16	70.83	67.5	69.16	65.83	72.5	65.83	61.66	69.16	68.33	68.33	70.83	76.66	70	66.66	70	75.83	68.33	70	68.33	70.83	75.83	72.5	71.66	79.16	75	69.16	76.66	75.83	78.33	75	81.66	76.66	81.66	77.5
42Y	40	50.83	47.5	46.66	60.83	54.16	62.5	46.66	55.83	55	57.5	48.33	53.33	51.66	55	45.83	55.83	64.16	60	40.83	45	41.66	54.16	52.5	45.83	52.5	53.33	47.5	53.33	48.33	53.33	52.5	53.33	56.66	53.33	55	56.66	53.33	54.16	55	57.5	54.16	55.83	54.16	55.83	65	60	57.5	57.5
75B	45	56.66	56.66	53.33	54.16	54.16	50.83	51.66	55.83	57.5	62.5	65.83	52.5	60.83	52.5	53.33	59.16	52.5	57.5	58.33	53.33	60.83	56.66	50	51.66	46.66	53.33	61.66	57.5	59.16	59.16	60.83	57.5	66.66	50.83	59.16	60	60	68.33	58.33	55	55.83	58.33	64.16	50.83	70.83	64.16	62.5	60
[truncated: 43 more columns]
